# Supplementary material for: Hydroxychloroquine and Azithromycin Treatment of Hospitalized Patients Infected with SARS-CoV-2 in Senegal from March to October 2020
Source: J Clin Med. 2021 Jun 30;10(13):2954. doi: 10.3390/jcm10132954 (PMC8269162; doi:10.3390/jcm10132954)
Supplement: Supplementary file 1 [file jcm-10-02954-s001.zip]

Archive with 1 entries (1 files):
- jcm-1226440-supplementary.pdf
